# Supplementary material for: Identification of a broad and potent V3 glycan site bNAb targeting an N332gp120 glycan-independent epitope
Source: bioRxiv. 2025 Sep 10:2025.09.05.674437. Preprint. [Version 1] doi: 10.1101/2025.09.05.674437 (PMC12439949; doi:10.1101/2025.09.05.674437)
Supplement: Supplement 1 — Supplementary Table 1: HIV-1-reactive B cell clones and BCR sequences isolated from individual EN01 Supplementary Table 2: Neutralizing activity against global pseudovirus panel of isolated mAbs from EN01 Supplementary Table 3: Neutralizing activity of bNAb 007 against the 119 multiclade pseudovirus panel Supplementary Table 4: Cryo-EM data collection and refinement statistics Supplementary Table 5: Neutralizing activity against viral glycovariants Supplementary Table 6: Molar neutralization ratio assays Supplementary Table 7: Neutralizing activity of bNAb 007 against the Subtype C pseudovirus panel Supplementary Table 8: Complementary neutralizing activity of 007 and V3 glycan site bNAbs Supplementary Table 9: Validation of DMS escape maps through traditional TZM-bl neutralization assays Supplementary Table 10: SGS-derived env sequences from monotherapy groups of in vivo experiments Supplementary Table 11: SGS-derived env sequences from combination therapy groups of in vivo experiments [file media-1.xlsx]

## Sheet: Sup. Table 1
Supplementary Table 1: HIV-1-reactive B cell clones and BCR sequences isolated from individual EN01
				Heavy Chain												Light Chain																Single cell sorts
												CDRH3				Genes								CDRL3				Neutralization**						Bait protein
Antibody name		Clone		VH		DH		JH		V gene identity		Sequence		Length (aa)		κ/λ		VL		JL		V gene identity		Sequence		Length (aa)		Screenig panel		Global panel		Sorted cells		BG505*
EN01_01_A03		1		IGHV1-18*01		IGHD4-17*01		IGHJ4*02		78.3		ARVRQIDNFWYGAFDH		16		κ		IGKV1-33*01		IGKJ1*01		86.6		QQYEDLPWT		9		-				2		+
EN01_01_E03		1		IGHV1-18*01		IGHD6-13*01		IGHJ4*02		81		ARVRMTDSNWYGAFDH		16		κ		IGKV1-33*01		IGKJ1*01		87.3		QQYKDLPWT		9
EN01_01_F01		2		IGHV1-2*06		IGHD2-21*02		IGHJ6*02		72.6		ARDQYGDYMVMSHPYDRSRYYHHLDL		26		λ		IGLV8-61*01		IGLJ2*01		79.9		VLHLHGEFPA		10						8		+
EN01_01_G02		2		IGHV1-2*06		IGHD2-21*02		IGHJ6*02		74		ARDQYGDYMVMSNPYDRSRYYHHLDL		26		λ		IGLV8-61*01		IGLJ6*01		82.4		VLHLHGEFPA		10		-
EN01_03_D04		2		IGHV1-2*06		IGHD2-21*02		IGHJ6*02		72.6		ARDQYGDYMVMSHPYDRSRYYHHLDL		26		λ		IGLV8-61*01		IGLJ1*01		81.5		VLHLHGEFPA		10		-
EN01_01_A01		3		IGHV1-69*05		IGHD3-3*01		IGHJ1*01		71.1		SAATDFTNGLEELYLGA		17		κ		IGKV3-15*01		IGKJ1*01		83.9		QQYVQYLQTS		10		-				10		+
EN01_01_F04		3		IGHV1-69*05		IGHD1-26*01		IGHJ1*01		71.1		SAATDFTNAWEELYLGA		17		κ		IGKV3-15*01		IGKJ1*01		82.1		QQYGQYLQTS		10		-
EN01_01_D12		3		IGHV1-69*15		IGHD6-25*01		IGHJ1*01		72.5		SAATDFTNGLEELYLAA		17		κ		IGKV3-15*01		IGKJ1*01		82.1		QQYVQYLQTS		10		-
EN01_02_A03		3		IGHV1-69*02		IGHD1-7*01		IGHJ1*01		69.1		SAATDFTNGLEELYLAA		17		κ		IGKV3-15*01		IGKJ2*01		83.2		QQYIQYLQIS		10
EN01_02_E06		3		IGHV1-69*12		IGHD3-3*01		IGHJ1*01		71.1		SAATDFTNGMEELYLGE		17		κ		IGKV3-15*01		IGKJ1*01		82.1		QQYIQYLQIS		10
EN01_03_A05		4		IGHV1-69*12		IGHD1-1*01		IGHJ1*01		73.2		SAATDFTNEWEQLFLAA		17		κ		IGKV3-15*01		IGKJ2*01		82.8		QQYVHYLQTS		10						3		+
EN01_03_D09		4		IGHV1-69*05		IGHD1-26*01		IGHJ1*01		71.5		SAATDFTNAWEELYLGA		17		κ		IGKV3-15*01		IGKJ2*01		83.2		QQYVQYLQTS		10
EN01_03_F02		4		IGHV1-69*05		IGHD2-8*01		IGHJ1*01		73.2		SAATDFTNAWEELFLGV		17		κ		IGKV3-15*01		IGKJ2*01		81.7		QQYAQYLQTS		10
EN01_01_A11		5		IGHV1-69*12		IGHD1-26*01		IGHJ1*01		73.5		SAATDFTNAWEELYLGV		17		κ		IGKV3-15*01		IGKJ2*01		83.5		QQYVQYLQIS		10						4		+
EN01_01_G09		5		IGHV1-69*12		IGHD1-26*01		IGHJ1*01		72.9		SAATDFTNAWEELYLGV		17		κ		IGKV3-15*01		IGKJ2*01		83.2		QQYVQYLQTS		10
EN01_02_A01		5		IGHV1-69*12		IGHD1-26*01		IGHJ1*01		72.9		SAATDFTNAWEELYLGV		17		κ		IGKV3-15*01		IGKJ2*01		82.8		QQYVQYLQTS		10		-
EN01_03_C02		5		IGHV1-69*05		IGHD1-26*01		IGHJ1*01		71.8		SAATDFTNAWEELFLGV		17		κ		IGKV3-15*01		IGKJ2*01		82.8		QQYSQYLQIS		10
EN01_03_B02		6		IGHV1-69*12		IGHD3-3*01		IGHJ1*01		71.1		SAATDFTNGLEELYLGA		17		κ		IGKV3-15*01		IGKJ2*01		81.8		QQYIQYLQIS		10						2		+
EN01_03_B06		6		IGHV1-69*12		IGHD3-3*01		IGHJ1*01		70.8		SAATDFTNGLEELYLGA		17		κ		IGKV3-15*01		IGKJ2*01		82.1		QQYVQYLQIS		10
EN01_02_A08		7		IGHV1-69*05		IGHD5-12*01		IGHJ1*01		75.3		AAATDFTSGLEIFYFNS		17		κ		IGKV3-15*01		IGKJ2*01		83.3		QRYNDYIRPS		10		-				3		+
EN01_03_B05		7		IGHV1-69*05		IGHD2-2*03		IGHJ1*01		71.8		AAATDFTNGLEIFYLKS		17		κ		IGKV3-15*01		IGKJ2*01		84.1		QRYNDYIRAS		10
EN01_01_C05		8		IGHV1-69*12		IGHD3-9*01		IGHJ3*01		78.6		AKPRDIVTGLRDGSDPFDV		19		κ		IGKV1-5*03		IGKJ2*03		87.5		LQYETYHMYS		10		-				8		+
EN01_01_C08		8		IGHV1-69*13		IGHD3-9*01		IGHJ3*01		79		AKPRDIVTGLRDGSDPFDV		19		κ		IGKV1-5*03		IGKJ2*03		86.1		LQYETYHIYS		10		-
EN01_01_F12		9		IGHV1-69*13		IGHD3-9*01		IGHJ3*01		73.1		ARPRDRLTGWRDGSDPFDV		19		κ		IGKV1-5*03		IGKJ2*03		85.1		QQYDTYHIYS		10		-				3		+
EN01_02_A10		9		IGHV1-69*13		IGHD3-9*01		IGHJ3*01		72.8		ARPRDLLTGWRDGSDPFDV		19		κ		IGKV1-5*03		IGKJ2*03		83.3		QQYDTYHIYS		10		-
EN01_02_E03		9		IGHV1-69*13		IGHD3-9*01		IGHJ3*01		76.2		ARPRDLVTGWRDGAEPFDQ		19		κ		IGKV1-5*03		IGKJ2*03		81.9		QQYDTYHXXS		10
EN01_03_A08		10		IGHV1-69*13		IGHD3-9*01		IGHJ3*01		75.9		ARPRERVTGWRDGSDPFDQ		19		κ		IGKV1-5*03		IGKJ2*03		86.9		QQYDTYHIYS		10						2		+
EN01_03_C03		10		IGHV1-69*13		IGHD3-9*01		IGHJ3*01		76.5		ARPREGVTGWRDGAEPFDQ		19		κ		IGKV1-5*03		IGKJ2*03		85.8		QQYDSYHSYS		10
EN01_01_B03		11		IGHV1-69*05		IGHD3-10*01		IGHJ4*02		87.8		ARDGGPGYASASYQ		14		λ		IGLV3-25*03		IGLJ1*01		100		QSADSSGTYV		10						12		+
EN01_02_D12		12		IGHV1-69*05		IGHD1-1*01		IGHJ4*02		73.2		SAATSFTNGLEELYFDS		17		κ		IGKV3-15*01		IGKJ1*01		80.9		QCYNSYLRTS		10						2		+
EN01_01_B11		13		IGHV1-69*13		IGHD1-1*01		IGHJ5*02		70.8		SAATDFTNGLEELYLGA		17		κ		IGKV3-15*01		IGKJ2*01		81.1		QQYVHYLQTS		10		-				2		+
EN01_02_E08		13		IGHV1-69*13		IGHD3-3*01		IGHJ5*02		71.1		SAATDFTNGLEELYFGA		17		κ		IGKV3-15*01		IGKJ2*01		83.2		QQYVQYLQTS		10		-
EN01_03_E04		14		IGHV1-69*05		IGHD1-26*01		IGHJ6*02		72.5		SAAPDFTNAWEELYLAV		17		κ		IGKV3-15*01		IGKJ1*01		82.8		QQYSQYLQTS		10						2		+
EN01_03_F10		14		IGHV1-69*05		IGHD1-26*01		IGHJ6*02		72.5		SAAPDFTNAWEELYLAV		17		κ		IGKV3-15*01		IGKJ1*01		83.2		QQYSQYLQTS		10
EN01_02_D05		15		IGHV3-15*01		IGHD3-9*01		IGHJ1*01		75.8		VTDAFRDLWTDYYFPGT		17		κ		IGKV2-28*01		IGKJ3*01		92.3		VQSLQSPWVT		10						3		+
EN01_03_D10		15		IGHV3-15*01		IGHD3-9*01		IGHJ1*01		76.5		VTDAFRDLWTDYYFPGT		17		κ		IGKV2-28*01		IGKJ3*01		92		VQSLQSPWVT		10
EN01_03_E10		15		IGHV3-15*07		IGHD3-9*01		IGHJ1*01		73.8		VTDGFRDLWTDYYFPGT		17		κ		IGKV2-28*01		IGKJ3*01		93		VQSLQSXWVT		10		-
EN01_03_C12		16		IGHV4-34*01		IGHD3-10*01		IGHJ4*02		75.1		ARGAGTGWIFDS		12		κ		IGKV1-33*01		IGKJ3*01		80.1		QHSHSLPPT		9		-				9		+
EN01_03_E11		16		IGHV4-34*01		IGHD3-10*01		IGHJ4*02		75.1		ARGAGTGWIFDS		12		κ		IGKV1-33*01		IGKJ3*01		80.1		QHSHSLPPT		9
EN01_01_C10		17		IGHV4-34*01/02***		IGHD4-17*01		IGHJ6*03		75.7		VRVYREKFLIGEMLTDHRFMDM		22		κ		IGKV1-12*01		IGKJ1*01		76.2		FQSDSYPRA		9				+		4		+
EN01_007		17		IGHV4-34*01/02***		IGHD4-17*01		IGHJ6*03		75		VRVYREKFLIGEFLTDYRFMDM		22		κ		IGKV1-12*01		IGKJ1*01		78		FQSDSYPRA		9		+		+
EN01_01_G04		17		IGHV4-34*01/02***		IGHD5-18*01		IGHJ6*02		80.5		ARVYREKFLNGYILTDYKFMDM		22		κ		IGKV1-12*01		IGKJ1*01		85		LQSNSYPRT		9		+		+
EN01_03_A07		17		IGHV4-34*01/02***		IGHD4-17*01		IGHJ6*03		75.3		VRVYREKFLIGEMLTDHRFMDM		22		κ		IGKV1-12*01		IGKJ1*01		76.2		FQSDSYPRA		9		+		+
EN01_01_G08		18		IGHV4-4*07		IGHD3-16*01		IGHJ4*01		84.9		ARVLPFADVLYVFDY		15		λ		IGLV2-11*01		IGLJ2*01		90.6		SAYAAMFSFNII		12		-				21		+
EN01_03_A12		18		IGHV4-4*07		IGHD3-16*01		IGHJ4*01		88.3		ARLLPFADILYVFDF		15		λ		IGLV2-11*01		IGLJ2*01		94.9		CSYGAMYTFNII		12		-
EN01_01_C01		19		IGHV4-4*07		IGHD3-10*01		IGHJ4*02		90.7		ARMFPFGDVLYAHDS		15		λ		IGLV2-11*01		IGLJ2*01		94.2		CSYAVIYTLNVI		12		-				10		+
EN01_01_F03		19		IGHV4-4*07		IGHD3-10*01		IGHJ4*02		88.7		ARVFPFGDVLYALDS		15		λ		IGLV2-11*01		IGLJ2*01		96.3		SSYAVIYTLNVI		12
EN01_01_F08		19		IGHV4-4*07		IGHD3-10*01		IGHJ4*02		90.4		ARVFPFGDVLYALDS		15		λ		IGLV2-11*01		IGLJ2*01		96.3		SSYAVIYTLNVI		12
EN01_01_F11		19		IGHV4-4*07		IGHD3-10*01		IGHJ4*02		90.1		ARVFPFGDILYALDS		15		λ		IGLV2-11*01		IGLJ2*01		96.6		SSYAVIYTLNVI		12		-
EN01_02_D04		19		IGHV4-4*07		IGHD3-10*01		IGHJ4*02		90.8		ARVFPFGDVLYAHDS		15		λ		IGLV2-11*01		IGLJ2*01		95.3		SSYAVIYSLNVI		12		-
EN01_03_G01		19		IGHV4-4*07		IGHD3-10*01		IGHJ4*02		90.4		ARVFPFGDVLYALDS		15		λ		IGLV2-11*01		IGLJ6*01		96.3		SSYAVIYTLNVI		12
EN01_03_G06		19		IGHV4-4*07		IGHD3-10*01		IGHJ4*02		89.7		ARVFPFGDVLYALDS		15		λ		IGLV2-11*01		IGLJ1*01		96.3		SSYAVIYTLNVI		12
EN01_01_A05		20		IGHV4-4*07		IGHD3-10*01		IGHJ4*02		90		ARCFPFADLLYTFDY		15		λ		IGLV2-14*03		IGLJ2*01		90.2		SSSSVSNTFKVI		12		-				38		+
EN01_01_A12		20		IGHV4-4*07		IGHD3-10*01		IGHJ4*02		89.3		ARCFPFADLLYTFDY		15		λ		IGLV2-14*03		IGLJ2*01		90.2		SSSSVGNTFKVI		12		-
EN01_01_B01		20		IGHV4-4*07		IGHD3-10*01		IGHJ4*02		90		ARCFPFAELLYTFDY		15		λ		IGLV2-14*03		IGLJ2*01		89.9		SSSSVSNTFKVI		12		-
EN01_01_C03		20		IGHV4-4*07		IGHD3-10*01		IGHJ4*02		89.3		ARCFPFADLLYTFDY		15		λ		IGLV2-14*03		IGLJ2*01		88.9		SSSSVSNTFKVI		12
EN01_01_C06		20		IGHV4-4*07		IGHD3-10*01		IGHJ4*02		89.3		ARCFPFADLLYTFDY		15		λ		IGLV2-14*03		IGLJ2*01		90.2		SSSSVGNTFKVI		12
EN01_01_C07		20		IGHV4-4*07		IGHD3-10*01		IGHJ4*02		89.3		ARCFPFAELLYTFDY		15		λ		IGLV2-14*03		IGLJ2*01		89.6		SSSSVSNTFKVI		12
EN01_01_D02		20		IGHV4-4*07		IGHD3-10*01		IGHJ4*02		89		ARCFPFADLLYTFDY		15		λ		IGLV2-14*03		IGLJ2*01		89.6		SSSSVSNTFKVI		12
EN01_01_F06		20		IGHV4-4*07		IGHD3-10*01		IGHJ4*02		90		ARCFPFAELLYTFDY		15		λ		IGLV2-14*03		IGLJ2*01		91.2		SSSSVSNTFKVI		12		-
EN01_02_A12		20		IGHV4-4*07		IGHD3-10*01		IGHJ4*02		89.3		ARCFPFADLLYTFDY		15		λ		IGLV2-14*03		IGLJ2*01		89.6		SSSSVSNTFKVI		12		-
EN01_02_B01		20		IGHV4-4*07		IGHD3-10*01		IGHJ4*02		89.7		ARCFPFADLLYTFDY		15		λ		IGLV2-14*03		IGLJ2*01		90.6		SSSSVSNTFKV		11		-
EN01_02_B02		20		IGHV4-4*07		IGHD3-10*01		IGHJ4*02		89.7		ARCFPFAELLYTFDY		15		λ		IGLV2-14*03		IGLJ2*01		91.2		SSSSVSNTFKVI		12
EN01_02_C02		20		IGHV4-4*07		IGHD3-10*01		IGHJ4*02		89.7		ARCFPFAELLYTFDY		15		λ		IGLV2-14*03		IGLJ2*01		91.2		SSSSVSNTFKVI		12		-
EN01_02_C04		20		IGHV4-4*07		IGHD3-10*01		IGHJ4*02		90		ARCFPFAELLYTFDY		15		λ		IGLV2-14*03		IGLJ2*01		90.9		SSSSVSNTFKV		11
EN01_02_C09		20		IGHV4-4*07		IGHD3-10*01		IGHJ4*02		89.7		ARCFPFADLLYTFDY		15		λ		IGLV2-14*01		IGLJ2*01		89.6		SSSSVSNTFKVI		12
EN01_02_C12		20		IGHV4-4*07		IGHD3-10*01		IGHJ4*02		89.3		ARCFPFADLLYTFDY		15		λ		IGLV2-14*03		IGLJ2*01		90.2		SSSSVGNTFKVI		12
EN01_02_D01		20		IGHV4-4*07		IGHD3-10*01		IGHJ4*02		89.3		ARCFPFAELLYTFDY		15		λ		IGLV2-14*03		IGLJ2*01		89.6		SSSSVSNTFKVI		12
EN01_02_D02		20		IGHV4-4*07		IGHD3-10*01		IGHJ4*02		89.3		ARCFPFAELLYTFDY		15		λ		IGLV2-14*03		IGLJ2*01		89.6		SSSSVSNTFKVI		12
EN01_02_D10		20		IGHV4-4*07		IGHD3-10*01		IGHJ4*02		89		ARCFPFAELLYTFDY		15		λ		IGLV2-14*03		IGLJ2*01		89.9		SSSSVSNTFKV		11
EN01_02_D11		20		IGHV4-4*07		IGHD3-10*01		IGHJ4*02		89.3		ARCFPFADLLYTFDY		15		λ		IGLV2-14*01		IGLJ2*01		89.9		SSSSVSNTFKVI		12
EN01_02_E05		20		IGHV4-4*07		IGHD3-10*01		IGHJ4*02		89.7		ARCFPFADLLYTFDY		15		λ		IGLV2-14*03		IGLJ2*01		89.2		SSSSVSNTFKVI		12		-
EN01_03_A01		20		IGHV4-4*07		IGHD3-10*01		IGHJ4*02		89.7		ARCFPFADLLYTFDY		15		λ		IGLV2-14*03		IGLJ2*01		89.6		SSSSVSNTFKVI		12		-
EN01_03_A02		20		IGHV4-4*07		IGHD3-10*01		IGHJ4*02		89.3		ARCFPFADLLYTFDY		15		λ		IGLV2-14*03		IGLJ2*01		90.2		SSSSVGNTFKVI		12
EN01_03_A04		20		IGHV4-4*07		IGHD3-10*01		IGHJ4*02		90.4		ARCFPFADLLYTFDY		15		λ		IGLV2-14*03		IGLJ2*01		89.9		SSSSVSNTFKVI		12
EN01_03_A09		20		IGHV4-4*07		IGHD3-10*01		IGHJ4*02		89.7		ARCFPFAELLYTFDY		15		λ		IGLV2-14*03		IGLJ2*01		89.9		SSSSVSNTFKV		11
EN01_03_B01		20		IGHV4-4*07		IGHD2-2*02		IGHJ4*01		87.3		ARCFPFADLLYTFDY		15		λ		IGLV2-14*03		IGLJ2*01		89.6		SSSSVSNTFKV		11
EN01_03_B11		20		IGHV4-4*07		IGHD3-10*01		IGHJ4*02		89.3		ARCFPFADLLYTFDY		15		λ		IGLV2-14*03		IGLJ2*01		89.5		SSSSVSNGFKV		11		-
EN01_03_B12		20		IGHV4-4*07		IGHD3-10*01		IGHJ4*02		90		ARCFPFAELLYTFDY		15		λ		IGLV2-14*03		IGLJ2*01		89.9		SSSSVSNTFKVI		12		-
EN01_03_C05		20		IGHV4-4*07		IGHD3-10*01		IGHJ4*02		90		ARCFPFADLLYTFDY		15		λ		IGLV2-14*03		IGLJ2*01		90.6		SSSSVSNTFKV		11		-
EN01_03_C09		20		IGHV4-4*07		IGHD3-10*01		IGHJ4*02		89.3		ARCFPFADLLYTFDY		15		λ		IGLV2-14*03		IGLJ2*01		89.5		SSSSVSNGFKVI		12
EN01_03_D02		20		IGHV4-4*07		IGHD3-10*01		IGHJ4*02		90		ARCFPFADLLYTFDY		15		λ		IGLV2-14*03		IGLJ2*01		90.2		SSSSVSNTFKVI		12
EN01_03_D05		20		IGHV4-4*07		IGHD4-17*01		IGHJ4*02		89.3		ARCFPYADLLYTFDY		15		λ		IGLV2-14*03		IGLJ2*01		89.9		SSSSVGNTFKVI		12
EN01_03_E07		20		IGHV4-4*07		IGHD3-10*01		IGHJ4*02		88.7		ARCFPFADLLYTFDY		15		λ		IGLV2-14*03		IGLJ2*01		90.2		SSSSVSNTFKVI		12
EN01_03_E12		20		IGHV4-4*07		IGHD3-10*01		IGHJ4*02		90		ARCFPFAELLYTFDY		15		λ		IGLV2-14*03		IGLJ2*01		90.9		SSSSVSNTFKVI		12
EN01_03_F05		20		IGHV4-4*07		IGHD3-10*01		IGHJ4*02		89.7		ARCFPFADLLYTFDY		15		λ		IGLV2-14*03		IGLJ2*01		88.9		SSSSVSNTFKVI		12		-
EN01_03_F08		20		IGHV4-4*07		IGHD3-10*01		IGHJ4*02		89.7		ARCFPFAELLYTFDY		15		λ		IGLV2-14*03		IGLJ2*01		84.9		SSSSVSNTFKVI		12
EN01_03_G04		20		IGHV4-4*07		IGHD3-10*01		IGHJ4*02		90		ARCFPFADLLYTFDY		15		λ		IGLV2-14*03		IGLJ2*01		90.6		SSSSVSNTFKVI		12
EN01_01_E10		21		IGHV4-4*07		IGHD3-10*01		IGHJ4*02		88.7		ARVFPFGDVLYALDS		15		κ		IGKV3-11*01		IGKJ5*01		100		QQRSNWPIT		9						2		+
EN01_02_E02		21		IGHV4-4*07		IGHD3-10*01		IGHJ4*02		90.8		ARVLPFGDVLSAHDS		15		λ		IGLV2-11*01		IGLJ2*01		96		SSYAVIYTLNVL		12
EN01_01_A04		22		IGHV4-61*09		IGHD6-19*01		IGHJ4*02		81.2		VKGPPQTGWTFHYFGS		16		λ		IGLV2-14*03		IGLJ2*01		83.1		ASFGSVRISFFGGAAETYI		19		-				2		+
EN01_03_E08		22		IGHV4-61*09		IGHD6-19*01		IGHJ4*02		80.1		VKGPPQTGWTFHYFGS		16		λ		IGLV2-14*03		IGLJ2*01		83.8		ASFGSVRISFFGGAAETYI		19		+
EN01_03_A06		23		IGHV4-61*09		IGHD2-15*01		IGHJ5*01		76.5		ARGPPQTGWTQKYFDS		16		λ		IGLV2-14*01		IGLJ2*01		82		ASYGRIRPSFFAAETDIYI		19						2		+
EN01_01_D04		0		IGHV1-69*13		IGHD3-3*01		IGHJ3*01		79.5		ARPRDTVSGWRDGAESFDV		19		κ		IGKV1-5*03		IGKJ2*03		85.1		QQYYTYHIYS		10		-				1		+
EN01_01_D08		0		IGHV4-61*09		IGHD2-15*01		IGHJ4*02		78.5		VRGPPQTGWTFHYFDS		16		λ		IGLV2-14*03		IGLJ2*01		86.3		ASYGSVKISFFGSTAETYV		19		-				1
EN01_01_D09		0		IGHV4-34*01		IGHD3-10*01		IGHJ4*02		73.4		ARGAGTGWIFDS		12		κ		IGKV1-33*01		IGKJ2*01		82.2		QHSQSLPPT		9		-				1
EN01_01_E01		0		IGHV3-30*04				IGHJ4*02		80.8		SDAFEY		6		λ		IGLV1-51*01		IGLJ2*01		89.5		GTIDTTLNILHVL		13						1
EN01_01_E12		0		IGHV1-69*12				IGHJ6*02		70.1		SAATDFTNGLEELYLGA		17		κ		IGKV3-15*01		IGKJ2*01		81.3		QQYVQYLQIS		10						1
EN01_01_G01		0		IGHV1-69*05				IGHJ5*01		75.9		AAASDFTNGLEIFYFNS		17		κ		IGKV3-15*01		IGKJ2*01		82.2		QRYNDYIRPS		10						1
EN01_01_G03		0		IGHV1-69*05				IGHJ1*01		72.2		SAATDYTNGWEELYFGS		17		κ		IGKV3-15*01		IGKJ3*01		84.7		QQYIHSLRTS		10		-				1
EN01_02_A06		0		IGHV4-34*01				IGHJ5*01		72.4		VRGTQDGGVFDS		12		κ		IGKV4-1*01		IGKJ1*01		73.9		QQIHQPPWA		9						1
EN01_02_B03		0		IGHV1-69*05				IGHJ6*02		72.9		SAATDFTNAWEQLYLGA		17		κ		IGKV3-15*01		IGKJ2*01		81.8		QQYVHYLQTS		10						1
EN01_02_B07		0		IGHV4-30-2*01				IGHJ4*01		72.2		VREVSQDPGGYFDI		14		κ		IGKV3D-15*01		IGKJ2*01		82.2		QHYGGWPPEYT		11						1
EN01_02_B11		0		IGHV1-69*12				IGHJ6*02		73.9		SAATDFTNAWEQLYLGA		17		κ		IGKV3-15*01		IGKJ2*01		81.8		QQYVHYLQTS		10		-				1
EN01_02_C08		0		IGHV1-69*05				IGHJ1*01		71.9		ATPSDFTNAWELLHLDL		17		κ		IGKV3-15*01		IGKJ3*01		81.7		QQYSNHMRTS		10		-				1
EN01_03_B09		0		IGHV3-30*04				IGHJ6*02		78.4		ARDGRFNRYDSIGGSPLQIFTYYNYFGMDV		30		κ		IGKV1-33*01		IGKJ3*01		89.4		LQYHNLLFT		9		-				1
aa: amino acids; ins.: insertion; *: BG505SOSIP.664; **Neutralization defined as neutralizing activity detected against at least one viral strain and for screening panel >50%; *** V gene allele could not be reliably determined by IMGT algorithm due to extent of somatic hypermutation

## Sheet: Sup. Table 2
Supplementary Table 2: Neutralizing activity against global pseudovirus panel of isolated mAbs from EN01
					HIV-1 Global Pseudovirus Panel
																																										GeoMean IC50*	Breadth % (for IC50)		GeoMean IC80*	Breadth % (for IC80)
	Antibody		Clone		Tro11			25710			398F1			CNE8			X2278			BJOX2000			X1632			CE1176			246F3			CH119			CEO217			CNE55	CNE55
					IC50 (µg/ml)	IC80 (µg/ml)		IC50 (µg/ml)	IC80 (µg/ml)		IC50 (µg/ml)	IC80 (µg/ml)		IC50 (µg/ml)	IC80 (µg/ml)		IC50 (µg/ml)	IC80 (µg/ml)		IC50 (µg/ml)	IC80 (µg/ml)		IC50 (µg/ml)	IC80 (µg/ml)		IC50 (µg/ml)	IC80 (µg/ml)		IC50 (µg/ml)	IC80 (µg/ml)		IC50 (µg/ml)	IC80 (µg/ml)		IC50 (µg/ml)	IC80 (µg/ml)		IC50 (µg/ml)	IC80 (µg/ml)
	EN01_007		17		0.0168042	0.068		0.0102419	0.08		0.00211567	0.017		0.0161323	0.092		0.00869482	0.038		0.0138258	1.695		0.123652	3.723		0.00370211	0.02		0.00163563	0.013		0.0282506	0.35		0.0029563	0.013		0.00101814	0.005			0.00772207	100		0.0692048	100		IC50/80 (µg/ml)	Breadth (%)
	EN01_01_C10		17		0.0167614	0.095		0.0260039	0.791		0.00268232	0.016		0.014977	0.062		0.0245381	0.378		0.0474568	>25		1.52734	>25		0.00289885	0.19		0.00208882	0.023		0.147989	8.42		0.00275771	0.017		0.001402	0.005			0.0147713	100		0.0987442	83		<0.1	>95
	EN01_01_G04		17		0.0394712	0.16		0.0181557	0.134		0.00222675	0.015		0.0269039	0.179		0.0352085	0.625		0.0344384	6.605		2.43092	>25		0.00441186	0.03		0.00589224	0.048		0.10285	0.81		0.00647042	0.031		0.000792706	0.004			0.0186187	100		0.111878	92		0.1-1.0	90-95
	EN01_03_A07		17		0.0238521	0.098		0.0287027	0.432		0.00338965	0.011		0.0221072	0.124		0.0295705	0.303		0.0721503	14.95		2.56755	>25		0.00423213	0.022		0.00325626	0.024		0.296082	3.279		0.00432152	0.012		0.00151703	0.004			0.0210381	100		0.107314	92		1.0-10	80-90
																																																10.0-20.0	70-80
	*Geometric mean IC50/80 (µg/ml) of neutralized viruses																																															>20	60-70
																																																	50-60
																																																	<50

## Sheet: Sup. Table 3
	Supplementary Table 3: Neutralizing activity of bNAb 007 against the 119 multiclade pseudovirus panel
						119 multiclade pseudovirus panel
						007				10-1074				BG18				EPTC112				PGT121				PGT128				PGT130				PGT135
		Virus		Clade		IC50		IC80		IC50		IC80		IC50		IC80		IC50		IC80		IC50		IC80		IC50		IC80		IC50		IC80		IC50		IC80
		0260_V5_C36				>10		>10		0.14914		0.43434		n/a		n/a		>10		>10		0.052245		0.14635		0.04852		0.086585		1.319		not analysed		0.81247		not analysed
		0815_V3_C3		A		0.002		0.008		0.02003		0.14354		0.16		5.964		0.04		0.233		0.020397		0.085537		0.024578		0.052318		0.56				>10
		191084_B7_19		A		>10		>10		0.033083		0.12339		0.011		0.043		>10		>10		0.023268		0.13116		0.027754		0.40863		>10				0.058
		191955_A11		A		0.12		1.324		>10		>10		>10		>10		>10		>10		>10		>10		>10		6.235		1.082				>10
		211_9		A		>10		>10		0.12042		0.45938		1.299		5.529		>10		>10		1.15748		7.65624		0.0533		0.1388		>10				>10
		235_47		A		>10		>10		0.015357		0.12217		0.005		0.017		>10		>10		0.15321		0.82048		>10		>10		>10				3.32225
		263_8		A		>10		>10		0.22888		3.59734		1.38		7.548		>10		>10		0.97029		7.22255		0.32427		2.0122		>10				>10
		3365_V2_C20		A		0.007		1.259		n/a		n/a		n/a		n/a		n/a		n/a		n/a		n/a		n/a		n/a		n/a				n/a
		3415_V1_C1		A		0.181		9.562		n/a		n/a		n/a		n/a		n/a		n/a		n/a		n/a		n/a		n/a		n/a				n/a
		3817_V2_C59		A		0.004		0.205		0.65034		4.5061		0.219		1.059		>10		>10		>10		>10		0.0076204		0.04035		3.192				>10
		6041_V3_C23		A		0.003		0.017		>10		>10		>10		>10		1.28		>10		>10		>10		>10		>10		>10				>10
		6480_V4_C25		A		>10		>10		0.007021		0.030708		0.016		0.116		4.13		>10		0.0030533		0.03637		0.003		n/a		0.392				0.577
		6540_V4_C1		A		0.001		0.002		>10		>10		>10		>10		0.31		>10		>10		>10		3.63659		8.52		1.025				>10
		6545_V4_C1		A		0.003		0.008		>10		>10		>10		>10		1.19		>10		>10		>10		>10		>10		>10				>10
		9004SS_A3_4		A		>10		>10		0.0094644		0.025199		0.005		0.056		>10		>10		0.0023399		0.01428		0.0017411		0.007		0.078				>10
		928_28		A		>10		>10		0.72042		2.85022		0.761		3.934		>10		>10		>10		>10		>10		>10		>10				>10
		MS208_A1		A		0.001		0.004		>10		>10		>10		>10		>10		>10		>10		>10		>10		>10		>10				0.52961
		Q23_17		A		0.01		0.184		0.0039862		0.021953		0.006		0.02		0.03		0.075		0.0028043		0.019354		0.010976		0.021412		0.038229				>10
		Q259_17		A		0.001		0.065		2.62522		>10		>10		>10		>10		>10		8.55534		>10		>10		>10		0.32				>10
		Q461_E2		A		0.004		0.02		>10		>10		>10		>10		>10		>10		>10		>10		>10		>10		3.007				>10
		Q769_D22		A		>10		>10		>10		>10		>10		>10		>10		>10		>10		>10		>10		>10		1.234				>10
		Q842_D12		A		0.001		0.003		>10		>10		>10		>10		0.23		1.869		0.011916		0.045237		0.017663		0.099089		0.0039408				>10
		T250_4		A		0.001		0.01		0.00080912		0.0053046		0.001		0.006		1.71		>10		0.00098647		0.010299		0.0019007		0.0078758		0.0047568				>10
		T251_18		A		6.679		>10		0.37011		2.37884		0.086		0.328		>10		>10		9.41783		8.67929		8.03591		>10		>10				>10
		T255_34		A		0.019		2.349		0.38		>10		>10		>10		>10		>10		7.18956		>10		>10		>10		>10				>10
		T257_31		A		0.005		0.033		>10		>10		>10		>10		>10		>10		>10		>10		>10		>10		0.041				>10
		T278_50		A		0.007		0.025		0.67124		4.09603		2.947		>10		>10		>10		>10		>10		0.036379		0.15967		0.142				>10
		620345_C1		AE		>10		>10		>10		>10		>10		>10		>10		>10		>10		>10		>10		>10		>10				>10
		BJOX009000_02_4		AE		0.01		0.102		>10		>10		>10		>10		>10		>10		4.26688		>10		0.002531		0.018128		0.006				>10
		BJOX010000_06_2		AE		0.001		0.008		>10		>10		>10		>10		>10		>10		>10		>10		4.17743		>10		0.031				>10
		BJOX015000_11_5		AE		>10		>10		>10		>10		>10		>10		>10		>10		>10		>10		0.0020088		0.037947		0.003				0.489
		BJOX025000_01_1		AE		0.129		0.537		>10		>10		>10		>10		>10		>10		>10		>10		>10		>10		>10				>10
		BJOX028000_10_3		AE		0.01		0.042		>10		>10		0.474		>10		>10		>10		>10		>10		0.024183		0.083512		0.025				>10
		C1080_C3		AE		0.002		0.014		>10		>10		5.369		>10		>10		>10		>10		>10		0.11641		0.52427		0.014775				>10
		C2101_C1		AE		0.006		0.025		>10		>10		>10		>10		>10		>10		>10		>10		0.0089813		0.025632		-				>10
		C3347_C11		AE		0.001		0.006		>10		>10		>10		>10		>10		>10		>10		>10		0.0025192		0.016807		0.002				>10
		C4118_9		AE		>10		>10		>10		>10		>10		>10		>10		>10		>10		>10		>10		>10		>10				>10
		CNE5		AE		0.004		0.018		>10		>10		>10		>10		>10		>10		>10		>10		0.041975		0.31867		0.0067272				>10
		CNE8		AE		0.007		0.032		>10		>10		>10		>10		>10		n/a		>10		>10		0.016081		0.042461		0.03				>10
		R1166_C1		AE		0.077		0.601		>10		>10		>10		>10		>10		>10		>10		>10		>10		>10		>10				>10
		R2184_C4		AE		0.013		0.053		>10		>10		>10		>10		>10		>10		>10		>10		5.8874		6.96329		0.968				>10
		R3265_C6		AE		1.756		>10		>10		>10		>10		>10		>10		>10		>10		>10		>10		>10		>10				>10
		1006_11_C3_1601		B		>10		>10		0.0017826		0.0095023		0.001		0.004		>10		>10		0.002639		0.01088		0.010273		0.029343		1.19				>10
		1012_11_TC21_3257		B		0.117		>10		0.010782		0.055605		0.003		0.012		>10		>10		0.0055327		0.039855		0.0073652		0.010488		7.83				>10
		1054_07_TC4_1499		B		0.003		0.061		0.099491		0.38455		0.005		0.022		>10		>10		0.073827		0.40701		0.026339		0.059808		0.012				>10
		1056_10_TA11_1826		B		0.001		0.001		0.047775		0.23107		0.007		0.045		1.13		>10		0.013525		0.18448		0.0015298		0.016733		0.001				>10
		62357_14_D3_4589		B		>10		>10		>10		>10		3.008		>10		>10		>10		2.53687		>10		0.8595		2.98112		0.783				>10
		6240_08_TA5_4622		B		0.002		0.015		0.053247		0.18809		0.003		0.01		0.07		0.19		0.052139		0.24722		0.016662		0.039799		>10				>10
		6244_13_B5_4567		B		>10		>10		0.15119		0.55197		0.011		0.049		>10		>10		0.10873		0.92876		0.018294		0.054918		0.141				0.112
		6535_3		B		0.001		0.002		0.0082483		0.036658		0.001		0.005		0.01		n/a		0.002741		0.012827		0.0070584		0.02087		0.026381				>10
		AC10_29		B		0.262		>10		0.023729		0.086528		0.001		0.003		0.05		0.018		0.028108		0.12201		0.0079835		0.024097		0.245				>10
		CAAN5342		B		>10		>10		0.0051747		0.032195		0.008		0.04		>10		>10		0.0072672		0.032932		0.18961		0.122		>10				3.09114
		PVO_4		B		0.023		0.172		0.08308		0.3563		0.003		0.013		2.23		n/a		0.149		0.53961		0.010222		0.030933		4.13521				>10
		QH0692_42		B		0.013		0.052		0.17044		0.6662		0.013		0.042		>10		>10		0.66551		8.68747		0.033258		0.082641		2.19903				>10
		REJO4541_67		B		0.13		4.296		>10		>10		>10		>10		>10		>10		4.33263		>10		>10		>10		4.092				>10
		RHPA4259_7		B		>10		>10		0.016825		0.10367		1.437		>10		>10		>10		0.014758		0.054919		0.026166		0.086601		0.38701				>10
		SC05_8C11_2344		B		>10		>10		0.03176		0.076557		0.003		0.016		>10		>10		0.031609		0.13722		0.014714		0.034857		2.099				7.94
		SC422_8		B		>10		>10		0.067331		0.2998		0.005		0.021		>10		n/a		0.08225		0.34685		1.10112		3.16548		>10				1.59552
		THRO4156		B		>10		>10		>10		>10		>10		>10		>10		>10		>10		>10		>10		>10		>10				>10
		TRJO4551_58		B		0.0447		0.218		0.15434		0.65306		3.341		>10		>10		>10		3.09531		>10		0.014399		0.034748		0.033517				>10
		TRO_11		B		0.004		0.015		0.013383		0.065856		0.001		0.002		0.035		n/a		0.0084656		0.040143		0.016676		0.047052		0.26556				0.034189
		WEAU_D15_410		B		0.003		0.02		0.055776		0.20984		0.003		0.012		>10		>10		0.034119		0.1231		0.017942		0.018166		0.824				0.237
		WITO4160_33		B		2.645		>10		0.20235		1.33574		0.018		0.25		>10		>10		0.5981		3.21201		7.67		>10		2.12289				5.84175
		0013095_2_11		C		>10		>10		5.47259		>10		>10		>10		>10		>10		>10		>10		>10		>10		>10				>10
		001428_2_42		C		0.037		>10		0.024359		0.15597		0.004		0.021		0.07		0.546		0.018365		0.092206		0.031291		0.10128		0.51				0.035874
		1394C9G1(REV_)		C		0.004		0.013		0.034606		0.11715		0.029		0.35		n/a		n/a		0.38159		2.80984		0.010836		0.026552		0.041				0.072
		16055_2_3		C		7.255		>10		>10		>10		>10		>10		7.26		>10		0.49528		6.92237		>10		>10		>10				>10
		16845_2_22		C		0.489		>10		0.70424		3.71042		0.019		0.09		>10		>10		5.47881		7.01273		0.17587		0.50776		>10				6.52742
		246F C1G		C		>10		>10		0.030981		0.10996		0.034		0.257		n/a		n/a		0.052184		0.26286		0.0060199		0.019381		>10				>10
		249M_B10		C		>10		>10		>10		>10		>10		>10		>10		>10		>10		>10		6.20078		4.95		>10				>10
		3103_V3_C10		C		0.002		0.02		0.022197		0.056323		0.002		0.005		>10		>10		0.015751		0.072776		0.011072		0.017493		0.148				2.002
		3301_V1_C24		C		0.011		0.038		0.0089644		0.044605		0.025		0.082		>10		>10		0.00999		0.034635		0.10104		0.6412		0.458				>10
		6811_V7_C18		C		0.001		0.0118		0.0018882		0.0096549		0.001		0.006		5.49		>10		0.0022654		0.0098374		0.0041339		0.052479		0.156				0.052
		7030102001E5(REV_)		C		3.465		>10		0.0078501		0.022365		0.002		0.008		n/a		n/a		0.0071093		0.025973		0.0077211		0.020328		0.289				>10
		BF1266_431A		C		0.001		0.003		>10		>10		>10		>10		>10		>10		>10		>10		>10		>10		0.408				>10
		CAP210_E8		C		>10		>10		>10		>10		3.469		>10		>10		>10		>10		>10		>10		>10		>10				>10
		CAP45_G3		C		>10		>10		>10		>10		>10		>10		>10		>10		1.43236		>10		>10		>10		>10				>10
		CE0393_C3		C		0.008		0.579		>10		>10		>10		>10		>10		>10		>10		>10		>10		>10		>10				>10
		CE0682_E4		C		0.001		0.003		>10		>10		>10		>10		>10		>10		>10		>10		>10		>10		>10				>10
		CE1086_B2		C		0.003		0.021		>10		>10		>10		>10		0.83		>10		0.0012765		0.0095244		>10		>10		>10				>10
		CE1172_H1		C		0.009		0.098		0.024523		0.10155		0.002		0.007		0.41		8.002		0.012385		0.039424		0.015283		0.053805		0.056				>10
		CE1176_A3		C		0.001		0.003		0.023259		0.081594		0.004		0.012		0.03		0.069		0.014567		0.056654		0.012705		0.044393		0.041				>10
		CE2010_F5		C		0.004		0.012		>10		>10		>10		>10		>10		>10		>10		>10		>10		>10		>10				>10
		CE2060_G9		C		0.002		0.007		>10		>10		>10		>10		>10		>10		>10		>10		>10		>10		>10				>10
		CE703010054_2A2		C		>10		>10		>10		>10		>10		>10		n/a		n/a		>10		>10		>10		>10		>10				>10
		CE704809221_1B3		C		0.003		0.008		0.10119		0.49923		4.394		>10		n/a		n/a		0.035133		0.2292		0.028807		0.076708		0.408				>10
		CNE17		C		0.003		0.011		2.08952		7.63978		0.02		0.109		>10		>10		7.73601		>10		0.30116		0.38244		>10				>10
		CNE19		C		0.014		0.169		0.20511		>10		>10		>10		0.73		>10		0.0077087		0.068878		>10		>10		>10				0.022967
		CNE20		C		0.001		0.005		0.0009694		0.0074402		0.002		0.006		>10		>10		0.0011862		0.0068732		0.0012296		0.0050454		0.002				0.0038337
		CNE21		C		0.087		8.564		0.035596		0.1376		0.002		0.007		1.17		>10		0.0063408		0.025947		0.0096414		0.024116		0.024				0.04539
		CNE30		C		>10		>10		0.29723		0.99174		0.019		0.059		>10		>10		0.073855		0.27991		0.57981		2.59132		6.221				>10
		CNE52		C		>10		>10		1.71293		>10		0.012		0.045		>10		>10		2.7454		>10		>10		>10		>10				>10
		CNE53		C		>10		>10		0.0076805		0.061802		0.003		0.011		0.03		0.091		0.013308		0.064647		0.01808		0.055785		>10				0.059491
		CNE58		C		1.439		>10		0.13425		0.53434		0.024		0.073		>10		>10		9.34		>10		4.80483		8.16744		>10				>10
		DU156_12		C		0.072		>10		0.011971		0.060411		0.003		0.01		0.01		0.04		0.0049184		0.020421		0.020418		0.052887		0.096525				>10
		DU172_17		C		0.001		0.005		0.040361		0.2354		>10		>10		0.22		1.08		0.049343		0.58203		0.031317		0.095077		0.049				>10
		DU422_1		C		0.001		0.021		0.043782		0.16742		0.009		0.057		>10		>10		0.046394		0.18375		0.05754		0.20524		0.062969				>10
		ZM109_4		C		>10		>10		>10		>10		>10		>10		>10		>10		8.78401		>10		>10		>10		>10				>10
		ZM135_10A		C		>10		>10		0.068663		0.35261		0.029		0.161		>10		>10		0.91122		5.90097		>10		>10		>10				>10
		ZM197_7		C		>10		>10		>10		>10		>10		>10		>10		>10		>10		>10		>10		>10		>10				>10
		ZM214_15		C		0.012		0.055		0.41844		2.52931		>10		>10		>10		>10		0.46991		2.18597		0.97349		6.33345		1.87023				>10
		ZM233_6		C		>10		>10		0.021658		0.33179		2.866		>10		>10		>10		2.23094		2.87914		>10		>10		>10				0.53443
		ZM247V1(REV_)		C		0.002		0.01		0.045047		0.16653		1.454		8.725		n/a		n/a		0.028071		0.10423		0.025643		0.1117		0.03				>10
		ZM249_1		C		0.009		>10		>10		>10		>10		>10		>10		>10		3.2		>10		8.11411		4.941		>10				>10
		ZM53_12		C		0.005		0.017		>10		>10		>10		>10		>10		>10		0.0011691		0.007249		>10		>10		>10				>10
		191821_E6_1		D		n/a		n/a		>10		>10		>10		>10		n/a		n/a		>10		>10		0.01891		0.11408		0.01				0.035
		231965_C1		D		>10		>10		10		>10		>10		>10		>10		>10		>10		>10		>10		>10		>10				>10
		231966_C2		D		>10		>10		>10		>10		>10		>10		>10		>10		>10		>10		4.09935		>10		9.167				>10
		3016_V5_C45		D		>10		>10		>10		>10		>10		>10		>10		>10		>10		>10		>10		>10		>10				>10
		6952_V1_C20		D		>10		>10		0.017999		0.063915		0.005		0.011		>10		>10		0.050899		0.32363		>10		>10		>10				0.017
		89_F1_2_25		D		>10		>10		>10		>10		>10		>10		>10		>10		>10		>10		>10		>10		>10				>10
		A07412M1_VRC12		D		>10		>10		0.0029474		0.042218		0.081		1.715		>10		>10		0.010645		0.15824		>10		>10		>10				6.791
		P0402_C2_11		G		0.002		0.006		0.0079994		0.032154		0.005		0.029		0.17		1.423		0.0052563		0.026685		0.007635		0.028107		0.116				>10				IC50/80 (µg/ml)	Breadth (%)
		P1981_C5_3		G		0.666		>10		0.0025437		0.016485		0.006		0.019		0.04		0.413		0.0014717		0.011217		0.014843		0.046383		2.63				>10				<0.01	>95
		X1193_C1		G		0.001		0.004		0.068978		0.31338		0.005		0.022		>10		>10		0.023087		0.11133		0.012842		0.039097		0.011				0.024874				0.01-0.1	90-95
		X1254_C3		G		0.003		0.035		0.06736		0.22735		0.004		0.012		0.09		0.301		0.023801		0.0945		0.015444		0.042786		0.042				1.97119				0.1-1.0	80-90
		X1632_S2_B10		G		0.192		4.852		>10		>10		>10		>10		>10		>10		>10		>10		>10		>10		0.293				>10				1.0-10.0	70-80
		X2088_C9		G		>10		>10		0.0023554		0.014919		0.004		0.009		>10		>10		0.0038048		0.014132		7.559		>10		>10				0.012937				>10	50-70
		X2131_C1_B5		G		0.002		0.009		0.017281		0.061343		0.002		0.008		>10		>10		0.0069509		0.042803		0.016793		0.047147		0.094				0.013809					<50
GeoMean IC50/80 of individual neutralized strains (µg/ml)						0.0103886		0.0345136		0.0471926		0.162207		0.0200182		0.043007		0.236084		0.28508		0.0625346		0.141489		0.0428675		0.103953		0.149575		n/a		0.225313		n/a
Breadth (%)						65.5		54.6		60.2		55.1		56.9		49.1		25.9		12.6		64.4		54.2		64.4		60.7		57.3		n/a		25.4		n/a
GeoMean IC50/80 of common neutralized (µg/ml)						0.01		0.032		0.048		0.172		0.017		0.042		0.318		0.285		0.064		0.143		0.048		0.115		0.154		n/a		0.24		n/a
Breadth (%)						65.7		54.4		59.3		51.5		56.5		46.6		27.8		13.6		63.9		50.5		62		56.3		56.5		n/a		25		n/a

## Sheet: Sup. Table 4
Supplementary Table 4: Cryo-EM data collection and refinement statistics
			007 Fab / BG505-DS SOSIP					007 IgG1 / BG505 SOSIP
	Data collection conditions
	Microscope		Titan Krios					Talos Arctica
	Voltage (kV)		300					200
	Detector		Gatan K3					Gatan K3
	Magnification		105,000x					28,000x
	Super-resolution pixel size (Å)		0.416					0.72
	Recording mode		counting					counting
	Defocus range (µm)		1-3 µm					1-3 µm
	Electron exposure (e-/Å2)		60					45
	Exposure rate (e-/pixel/s)		22					19
	Energy filter slit width (eV)		10					none
	Frames per movie		40					30
	Movies collected		6695					2290
			0 Fabs bound	1 Fab bound	2 Fabs bound	3 Fabs bound		IgG crosslinked trimer-dimer
	PDB		9O2Q	9O2R	9O2S	9O2T		9O2U
	EMD		EMD-70018	EMD-70019	EMD-70020	EMD-70021		EMD-70022
	Refined particles		184889	215451	82879	15713		49254
	Symmetry imposed		C3	C1	C1	C3		D3
	Map Resolution (Å)
		Unmasked at 0.143 FSC	3.3	3.6	3.9	4.1		4.8
		Masked at 0.143 FSC	2.9	3	3.2	3.4		4.2
	Model Refinement and Validation
	Initial models used		6UDJ	6UDJ, 5BZD, 7PS3	6UDJ, 5BZD, 7PS3, 8UKI	6UDJ, 5BZD, 7PS3		6UDJ, 5BZD, 7PS3, 8UKI
	Model composition
		Non-hydrogen atoms	14010	15902	20686	19686		48054
		Protein residues	1665	1897	2523	2361		5904
		Ligands	60	70	80	90		180
	Average B-factors (Å2)
		Protein	28.2	69.9	67.2	80.4		68.7
		Ligands	43.8	82.6	80.6	79.1		79.1
	R.m.s. deviations
		Bond lengths (Å)	0.004	0.006	0.01	0.006		0.006
		Bond angles (˚)	0.943	1.038	1.222	1.111		1.146
	Validation
		MolProbity score	1.5	1.6	1.5	1.7		2
		Clashscore (all atom)	7.1	6.8	6.5	7.98		18.8
		Rotamer outliers (%)	0	0.3	0.2	0.2		0.2
		CaBLAM outliers (%)	2.6	2.4	2	2.6		2
	Ramachandran plot
		Favored (%)	97.4	96.7	96.9	96.1		96.7
		Allowed (%)	2.7	3.3	3	3.9		3.2
		Disallowed (%)	0	0	0.1	0		0
	CC (mask)		0.87	0.85	0.71	0.82		0.58

## Sheet: Sup. Table 5
Supplementary Table 5: Neutralizing activity against viral glycovariants
				Dependency on complex glycans
				007					10-1074				PGT121				PGT128				BG18
	Virus			wildtype		+kif			wildtype		+kif		wildtype		+kif		wildtype		+kif		wildtype		+kif
	398F1			0.0041		>1			0.009093		0.0041		0.009177		0.006884		0.0041		0.0041		0.0041		0.0041
	25710-2.43			0.005536		>1			0.04365		0.01881		0.01104		0.01956		0.0104		0.0041		0.0041		0.0041
	CNE8			0.004516		>1			>1		>1		>1		>1		0.005194		0.0041		>1		>1
	TRO.11			0.001988		>1			0.01135		0.005852		0.004956		0.0041		0.005864		0.0041		0.0041		0.0041		IC50 (µg/ml)	Breadth (%)
	X2278			0.005031		>1			0.01987		0.006433		0.01297		0.007158		0.005093		0.0041		0.0041		0.0041		<0.01	>95
	BJOX002000.03.2			0.0041		>1			0.009339		0.005766		0.01456		0.008711		0.009934		0.0041		0.004961		0.0041		0.01-0.1	90-95
	X1632-S2-B10			0.08957		>1			>1		>1		>1		>1		>1		>1		>1		>1		0.1-1.0	80-90
	Ce1176_A3			0.0041		>1			0.02117		0.008447		0.01173		0.01204		0.01017		0.0041		0.0041		0.0041		1.0-10.0	70-80
	CH119.10			0.007049		>1			0.01449		0.006229		0.01388		0.00528		0.01419		0.0041		0.007377		0.0041		>10	50-70
	Ce703010217_B6			0.0041		>1			0.006164		0.004149		0.005237		0.002759		0.02699		0.0041		>1		0.0041			<50
GeoMean IC50 (µg/ml)				0.00582029		>1			0.0141206		0.00661232		0.00973776		0.00704058		0.00859479		0.0041		0.00458197		0.0041
	Breadth (%)			100		0			80		80		80		80		90		90		70		80

## Sheet: Sup. Table 6
Supplementary Table 6: Molar neutralization ratio assays
						007																			10-1074
						IgG				bispecific				Fab				bispecific/IgG MNR		Fab/bispecific MNR		Fab/bispecific MNR			IgG				Fab				Fab/IgG MNR
		Virus		Clade		IC50 (µg/ml)		IC50 (nM)**		IC50 (µg/ml)		IC50 (nM)**		IC50 (µg/ml)		IC50 (nM)**									IC50 (µg/ml)		IC50 (nM)**		IC50 (µg/ml)		IC50 (nM)**
		246F3				0.00025		0.0017		0.015		0.1		0.14		2.8		59		28		1700			>50		>340		>50		>1000		n.d.
		25710				0.0034		0.023		0.28		1.9		1.7		35		83		18		1500			0.029		0.2		0.062		1.3		6.4
		398F1				0.0007		0.0047		0.067		0.45		0.55		11		96		24		2400			0.0048		0.032		0.011		0.22		6.9
		BG505				0.0015		0.01		0.044		0.3		0.26		5.2		29		17		500			0.011		0.078		0.03		0.6		7.7
		BJOX2000				0.0014		0.0093		0.26		1.7		2.8		57		190		33		6100			0.0059		0.04		0.0071		0.14		3.6
		CE0217				6e-05		0.00041		0.00034		0.0023		0.0039		0.079		5.7		34		200			<0.00064		<0.004		<0.00064		<0.013		n.d.
		CE1176				0.00061		0.0041		0.0093		0.063		0.029		0.59		15		9.3		140			<0.00064		<0.004		<0.00064		<0.013		n.d.
		CH119				0.008		0.054		2.7		18		35		710		330		39		13000			<0.00064		<0.004		<0.00064		<0.013		n.d.
		CNE8				0.0097		0.066		0.088		0.6		0.39		7.8		9.1		13		120			>50		>340		>50		>1000		n.d.		IC50 (µg/ml)
		CNE55				0.00034		0.0023		0.0043		0.029		0.03		0.62		13		21		270			>50		>340		>50		>1000		n.d.			Breadth (%)
		TRO.11				0.0059		0.04		0.4		2.7		2.1		42		68		16		1100			<0.00064		<0.004		<0.00064		<0.013		n.d.		<0.01	>95
		X1632*				0.24		1.6		>50		>340		>50		>1000		n.d.		n.d.		n.d.			>50		>340		>50		>1000		n.d.		0.01-0.1	90-95
		X2278				0.0092		0.062		2.6		18		16		310		280		18		5100			0.014		0.095		0.033		0.66		7		0.1-1.0	80-90
																																			1.0-10.0	70-80
GeoMean IC50 (µg/ml or nM)						0.00210281		0.0141769		0.0685759		0.462653		0.479653		9.66669									0.00302516		0.02		0.0045306		0.092				>10	50-70
Breadth (%)						100		100		92		92		92		92									69		69		69		69					<50
		*Virus strain X1632 was incompletely neutralized by 007 IgG
		**Color coding according to (IC50 µg/ml) of the respective IgG/Fab
		n.d = not determined

## Sheet: Sup. Table 7
Supplementary Table 7: Neutralizing activity of bNAb 007 against the Subtype C pseudovirus panel
			100-strain Subtype C panel
				007				10-1074				PGT121				PGT128
	Virus			IC50		IC80		IC50		IC80		IC50		IC80		IC50		IC80
	1245045			0.006		0.312		>10		>10		>10		>10		>10		>10
	2969249			>10		>10		>10		>10		>10		>10		>10		>10
	3514597			2.205		>10		0.099		0.293		0.020966		0.091		0.05		0.18
	20915593			0.24		1.48		0.58		2.807		1.359		5.595		>10		>10
	20927783			1.381		>10		4.152		>10		0.12936		0.553		0.63		4.51
	20965238			4.699		>10		>10		>10		>10		>10		>10		>10
	21283649			0.795		>10		>10		>10		>10		>10		>10		>10
	704010042			1.906		>10		>10		>10		>10		>10		>10		>10
	705010185			0.005		0.076		>10		>10		>10		>10		>10		>10
	0041_V3_C18			0.302		2.541		>10		>10		2.17917		>10		>10		>10
	0984_V2_C2			0.405		>10		0.954		5.375		0.26798		2.065		>10		>10
	1170887_08			0.022		0.093		>10		>10		>10		>10		1.95		>10
	18814602_H8_F3			0.001		0.005		0.006		0.015		0.0014422		0.003		0.01		0.03
	19157834_V1			0.006		0.313		0.019		0.061		0.0077639		0.029		0.02		0.11
	19252094_A5_G2			0.015		0.799		0.033		0.12		0.025137		0.125		0.05		0.3
	19314479_A2_5			0.0006		0.001		>10		>10		>10		>10		>10		>10
	19707346_E8_C6			0.0006		0.002		>10		>10		>10		>10		>10		>10
	20104663_E11_D2			>10		>10		0.005		0.013		0.0075595		0.019		0.02		0.08
	20198102_E9_G1			5.401		>10		0.196		0.845		0.48794		1.801		0.09		0.8
	20258279_V2			0.0006		0.002		0.053		0.185		3.41732		>10		0.03		0.12
	20286961_C1_H8			>10		>10		>10		>10		1.37454		>10		>10		>10
	20358510_01			>10		>10		8.535		>10		4.502		>10		>10		>10
	20417927_07			>10		>10		>10		>10		>10		>10		>10		>10
	20883229_C9_H6			>10		>10		0.006		0.025		0.050538		0.214		0.01		0.08
	21197826_V1			>10		>10		0.551		1.889		1.14334		4.309		0.29		1.56
	21203310_G7_C3			>10		>10		0.043		0.271		0.076994		0.283		0.04		0.34
	21492713_B11_E3			0.0006		0.002		0.015		0.049		0.00171		0.014		0.004		0.035
	21502011_F12_E2			0.092		5.448		0.016		0.075		0.016327		0.047		>10		>10
	21561324_D3_B5			0.0006		0.006		0.004		0.009		0.08111		0.618		0.003		0.038
	234_F1_16_57			0.0006		0.001		>10		>10		0.5805		2.81		>10		>10
	235080_3G7ENV2(REV_)			0.0006		0.019		0.001		0.004		0.001		0.003		0.01		0.03
	2768732_C5_16			>10		>10		>10		>10		>10		>10		>10		>10
	2865_A11_12			0.001		0.007		2.057		6.61		1.13176		5.495		0.05		0.17
	3312_D6_2			0.0006		0.001		0.043		0.149		>10		>10		0.01		0.05
	3426_V5_C17			0.714		>10		0.008		0.024		0.007		0.033		0.01		0.03
	3603_C11_13			0.002		0.036		0.027		0.101		0.031698		0.123		0.04		0.11
	541_F1_A7_2			2.845		>10		>10		>10		>10		>10		>10		>10
	556_F2_3_25			0.0006		0.002		0.078		0.261		0.04549		0.145		0.04		0.16
	569_F1_37_10			>10		>10		0.869		5.453		>10		>10		>10		>10
	6022_V7_C24			0.006		0.074		0.017		0.046		0.023341		0.121		0.13		0.77
	6040_V4_C15			>10		>10		>10		>10		>10		>10		>10		>10
	6146_V7_C23			0.0006		0.018		0.002		0.008		0.002		0.01		0.01		0.04
	6631_V3_C10			0.311		>10		0.19844		0.96018		>10		>10		2.48939		>10
	6980_V0_C31			0.0006		0.003		>10		>10		0.20647		1.177		>10		>10
	7060101641A7(REV_)			9.69		>10		0.033		n/a		0.025298		n/a		0.02		n/a
	722_G4_16			0.837		7.556		0.006		0.023		0.012515		0.048		>10		>10
	933_V4_C4			0.008		0.496		>10		>10		>10		>10		>10		>10
	B005018_8_F6_3			1.008		>10		>10		>10		>10		>10		>10		>10
	CA146_H3_3			0.207		>10		0.013		0.047		0.0066494		0.021		0.02		0.13
	CA240_A5_5			0.0006		0.537		0.004		0.014		0.00171		0.007		0.01		0.04
	CA392_H2_6			>10		>10		0.086		0.319		0.90056		4.695		0.11		0.92
	CAP136_1_16_E6_1			>10		>10		0.05		0.165		0.046949		0.198		>10		>10
	CAP174_1_06_F3_1B			0.001		0.034		0.009		0.028		0.0033019		0.013		0.002		0.02
	CAP225_1_06_A2_18			>10		>10		0.25		0.914		0.56723		2.551		0.06		0.26
	CAP244_D3			0.0006		0.004		>10		>10		>10		>10		>10		>10
	CAP266_2_00_E9_H6			>10		>10		>10		>10		>10		>10		>10		>10
	CAP291_2_00_H2_15			>10		>10		0.083		0.276		0.023547		0.075		>10		>10
	CAP304_2_00_F6_6			>10		>10		0.678		4.313		0.11535		0.525		>10		>10
	CAP308_2_00_E11_35			0.051		0.232		0.533		2.991		2.15114		>10		2.16		>10
	CAP323_2_00_B6_45			0.046		>10		0.105		1.52		0.049944		0.382		0.02		0.08
	CAP330_2_00_F2_41			>10		>10		>10		>10		>10		>10		>10		>10
	CAP45_G3			>10		>10		>10		>10		1.43236		>10		>10		>10
	CAP69_1_12_TA7_1			>10		>10		0.024		0.069		0.0073186		0.031		0.79		>10
	CE0665_F2			0.0006		0.011		0.114		0.276		0.06185		0.177		0.004		0.019
	CE1172_H1			0.001		0.023		0.024523		0.10155		0.012385		0.039424		0.015283		0.053805
	CE2052_G10			0.0006		0.003		>10		>10		>10		>10		>10		>10
	CE703010054_2A2			>10		>10		>10		>10		>10		>10		>10		>10
	CE703010131_1E2			0.004		0.157		>10		>10		>10		>10		>10		>10
	CE704810053_2B7			0.001		0.006		>10		>10		>10		>10		0.01		0.04
	CECAP177_1A3			>10		>10		>10		>10		0.085115		0.617		>10		>10
	CECAP188_1_D1_14(REV_)			0.002		0.022		>10		>10		1.84231		>10		>10		>10
	CECAP200_B8A			0.0006		0.005		0.025		0.07		0.0056041		0.016		0.01		0.03
	CECAP210_TA5			>10		>10		>10		>10		7.9427		>10		>10		>10
	CH0505_W4_3			0.327		>10		>10		>10		>10		>10		>10		>10
	CH064_ENV			0.01		0.034		0.246		0.839		0.26123		1.14		0.04		0.18
	CT072_56_7			0.212		>10		0.002		0.006		0.0012599		0.006		0.002		0.007
	CT140_140_B6			0.001		0.005		0.069		0.3		0.0078837		0.031		0.01		0.08
	CT184_D3_15			0.055		4.23		0.002		0.007		0.001		0.002		0.01		0.03
	CT565_C7_48			1.872		>10		2.97		>10		>10		>10		0.3		1.6
	CT810_G4_7			0.0006		0.019		0.264		0.912		0.053368		0.286		0.06		0.21
	CT966_E1_7			0.0006		0.002		>10		>10		7.85408		>10		0.05		1.19
	DU422_1			0.0006		0.012		0.043782		0.16742		0.046394		0.18375		0.05754		0.20524
	KO426_T78_10			>10		>10		0.05875		0.18108		>10		>10		>10		>10
	KO459_T68_4			0.003		0.035		0.043		0.117		0.062859		0.357		0.26		>10
	KO870_C2_10			7.684		>10		>10		>10		>10		>10		>10		>10
	ME178_G6_16			>10		>10		0.018		0.055		0.099471		0.574		0.02		0.1
	SO032_A2_8_1			0.0006		0.001		0.005		0.015		0.0037798		0.012		0.002		0.01
	SO405_T24_5			0.03		5.794		0.001		0.005		0.0066943		0.019		0.32		8.68
	SO431_C1_1			>10		>10		>10		>10		0.02544		0.183		>10		>10
	SO607_B6_9			0.001		0.012		>10		>10		>10		>10		>10		>10
	TRP290_2_00_23_6			0.0007		0.017		7.994		>10		9.85395		>10		>10		>10
	TRP307_2_00_24_1			>10		>10		0.076		0.262		0.093304		0.37		0.03		0.18
	TRP363_2_00_10_3			>10		>10		0.036		0.103		0.0092209		0.033		0.03		0.09
	ZM106_9			0.004		>10		0.008421		0.04175		0.0037074		0.01765		0.019426		0.064807		IC50/80 (µg/ml)	Breadth (%)
	ZM135_10A			>10		>10		0.068663		0.35261		0.91122		5.90097		>10		>10		<0.01	>95
	ZM197_7			>10		>10		>10		>10		>10		>10		>10		>10		0.01-0.1	90-95
	ZM214_15			0.009		0.03		0.41844		2.52931		0.46991		2.18597		0.97349		6.33345		0.1-1.0	80-90
	ZM215_8			>10		>10		0.0086208		0.076008		0.012586		0.056322		0.045858		0.23424		1.0-10.0	70-80
	ZM233_6			>10		>10		0.021658		0.33179		2.23094		2.87914		>10		>10		>10	60-70
	ZM249_1			0.005		6.648		>10		>10		3.2		>10		8.11411		4.941			<50
GeoMean IC50/80 of neutralized (µg/ml)				0.013		0.033		0.05		0.143		0.071		0.142		0.041		0.145
Breadth (%)				68		49		63		58.6		69		57.6		54		48.5

## Sheet: Sup. Table 8
Supplementary Table 8: Complementary neutralizing activity of 007 and V3 glycan site bNAbs
					10-1074		007 + 10-1074					BG18		007 + BG18					PGT121		007 + PGT121					PGT128		007 + PGT128
									fold change							fold change							fold change							fold change
	Viral Strain		Clade		IC50 (µg/ml)		IC50 (µg/ml)					IC50 (µg/ml)		IC50 (µg/ml)					IC50 (µg/ml)		IC50 (µg/ml)					IC50 (µg/ml)		IC50 (µg/ml)
	Tro11		B		0.0476906		0.0103249		4.61899			0.00685535		0.00335936		2.04067			0.0299565		0.0103541		2.89321			0.0232594		0.00920995		2.52547
	25710		C		0.140734		0.012143		11.5897			0.01078		0.00509825		2.11445			0.0538436		0.00996096		5.40546			0.0229375		0.00830194		2.76291
	398F1		A		0.0249648		0.00203417		12.2727			0.00296757		0.00149412		1.98616			0.0314952		0.00218733		14.3989			0.0042995		0.00121269		3.54544
	CNE8		CRF01		>1		0.0167875		59.5681			>1		0.0194541		51.4031			>1		0.0161846		61.7873			0.0141507		0.00742543		1.9057
	X2278		B		0.0518276		0.0107857		4.80523			0.00480886		0.00357724		1.34429			0.0538279		0.00978735		5.49974			0.0159815		0.00909035		1.75807		IC50 (µg/ml)	Breadth (%)	fold change
	BJOX2000		CRF07		0.0283508		0.00474702		5.97234			0.0167806		0.00476922		3.51852			0.0424972		0.00678049		6.26757			0.0284131		0.00529237		5.36869
	X1632		G		>1		0.146614		6.82061			>1		0.178615		5.59863			>1		0.154787		6.46049			>1		0.24279		4.11879		<0.01	>95	>3
	CE1176		C		0.0631082		0.00433124		14.5705			0.0129734		0.0041098		3.1567			0.0422825		0.00426012		9.92518			0.028409		0.004394		6.46539		0.01-0.1	90-95	<3
	246F3		AC		>1		0.00280703		356.248			>1		0.00290308		344.461			>1		0.00290855		343.814			0.00710881		0.00146663		4.84703		0.1-0.5	80-90
	CH119		CRF07		0.0362671		0.0151474		2.39428			0.0279769		0.0111157		2.51687			0.0430935		0.0179275		2.40377			0.0221238		0.0130752		1.69205		0.5-1.0	70-80
	CEO217		C		0.0193865		0.00316289		6.12935			>1		0.00683295		146.35			0.0171605		0.00369574		4.64331			0.0718997		0.00404255		17.7857		>1.0	50-70
	CNE55		CRF01		>1		0.00213956		467.385			>1		0.00257592		388.211			>1		0.00210247		475.631			>1		0.00225239		443.974			<50
GeoMean IC50 of neutralized strains (µg/ml)					0.0426381		0.00764809					0.0093872		0.0062483					0.0371571		0.00796028					0.0185153		0.00654422
Breadth (%)					67		100					58		100					67		100					83		100

## Sheet: Sup. Table 9
Supplementary Table 9: Validation of DMS escape maps through traditional TZM-bl neutralisation assays
	Env site			Mutation		007	10-1074	PGT121	PGT128	BG18
						IC50 (µg/ml)
	TRO11 Wildtype					0.0094	0.0201216	0.0190742	0.016676	0.001
	V1 loop			N156K		>25	0.0381902	0.0216121	0.0355685	0.00818882
				N156R		14.1933	0.0196304	0.0118437	0.0163254	0.00308941
	V2 loop			T189G		0.0598836	0.0197068	0.0154274	0.0210446	0.00173056
				T297E		0.00227453	0.01374	0.00569981	0.744543	0.00118357
	V3 loop			T298Q		5.92248	0.0209134	0.0155838	0.371274	0.00166348
				T301D		>25	0.0175628	0.0104458	2.39304	0.00199266
				T303G		>25	0.0160387	0.00949193	>25	0.00303927
				T303K		>25	0.0153557	0.00613886	1.5722	0.00212434
				D322K		>25	0.0342506	0.024302	0.0454758	0.00485658
			GDIR	G324D		0.0296853	0.0349734	3.49188	>25	0.00642465
				G324V		>25	0.00126681	>25	>25	0.000726957
				D325Q		0.00352268	1.65269	2.42527	0.0116232	0.00171788
				R327L		0.412304	0.043469	0.028627	0.105743	0.00201573
				R327P		11.4183	1.15366	>25	>25	0.00608401
				H330D		0.00379637	0.0598195	>25	0.28686	0.00477834
				H330E		0.012499	0.0632908	0.0517138	1.37119	0.00917904
				N332K		0.00281256	>25	>25	>25	>25		IC50 (µg/ml)
				N332V		0.00434493	>25	11.4417	>25	>25		<0.01
				S334Q		0.00482343	>25	18.7689	>25	>25		0.01-0.1
				S334R		0.00535832	>25	11.917	13.0844	6.16665		0.1-1.0
				S375W		0.0491165	0.0737377	0.0604478	0.138551	0.0141314		1.0-10.0
				G441I		0.685107	0.0393619	0.0234046	0.0440176	0.00559549		>10

## Sheet: Sup. Table 10
Supplementary Table 10: SGS-derived env sequences from monotherapy groups of in vivo experiments
PBS Control Group
		Env res. rel. to HXB2								1	2	3	4	5	5a	5b	5c	6	7	8	9	10	11	12	13	14	19	20	21	22	23	24	25	26	27	28	29	30	31	32	33	34	35	36	37	38	39	40	41
		Env res. ADA								1	2	3	4	5	6	7	8	9	10	11	12	13	14	15	16	17	18	19	20	21	22	23	24	25	26	27	28	29	30	31	32	33	34	35	36	37	38	39	40
Group		Mouse ID		Day		Full Seq Name		Full Seq (aa)		M	K	V	K	G	I	R	K	N	Y	Q	H	L	W	K	W	G	I	M	L	L	G	M	L	M	I	C	S	A	V	E	N	L	W	V	T	V	Y	Y	G
PBS		5030		d-2		Pl_13_D1 (5030_d-2)		...............................................................................................................................................................................................................................................................................................................................................................................................................…		.	.	.	.	.	.	.	.	.	.	.	.	.	.	.	.	.	.	.	.	.	.	.	.	.	.	.	.	.	.	.	.	.	.	.	.	.	.	.	.
						Pl_13_C11 (5030_d-2)		.........................................................................................................................................................................................................................................................................................................................................................................................................D.....…		.	.	.	.	.	.	.	.	.	.	.	.	.	.	.	.	.	.	.	.	.	.	.	.	.	.	.	.	.	.	.	.	.	.	.	.	.	.	.	.
						Pl_13_C10 (5030_d-2)		...............................................................................................................................................................................................................................................................................................................................................................................................................…		.	.	.	.	.	.	.	.	.	.	.	.	.	.	.	.	.	.	.	.	.	.	.	.	.	.	.	.	.	.	.	.	.	.	.	.	.	.	.	.
				d35		Pl_06_E7 (5030_d35)		................................................................................................................................................................................................................................................................................................................................................................................Y..............................…		.	.	.	.	.	.	.	.	.	.	.	.	.	.	.	.	.	.	.	.	.	.	.	.	.	.	.	.	.	.	.	.	.	.	.	.	.	.	.	.
						Pl_06_F12 (5030_d35)		......................T...................................................................................................................................................................................................................................M...........................................................L.....................................................................S..................…		.	.	.	.	.	.	.	.	.	.	.	.	.	.	.	.	.	.	.	.	.	.	T	.	.	.	.	.	.	.	.	.	.	.	.	.	.	.	.	.
				d56		Pl_10_F3 (5030_d56)		..........................................................................................................................................................................................................................................................M...........................................................L.....................................................................S..................…		.	.	.	.	.	.	.	.	.	.	.	.	.	.	.	.	.	.	.	.	.	.	.	.	.	.	.	.	.	.	.	.	.	.	.	.	.	.	.	.
		5063		d-2		Pl_03_F10 (5063_d-2)		....................................................................................................................................................K..........................................................................................................................................................................................................................................................…		.	.	.	.	.	.	.	.	.	.	.	.	.	.	.	.	.	.	.	.	.	.	.	.	.	.	.	.	.	.	.	.	.	.	.	.	.	.	.	.
						Pl_03_F6 (5063_d-2)		...............................................................................................................................................................................................................................................................................................................................................................................................................…		.	.	.	.	.	.	.	.	.	.	.	.	.	.	.	.	.	.	.	.	.	.	.	.	.	.	.	.	.	.	.	.	.	.	.	.	.	.	.	.
		5103		d-2		Pl_04_C5 (5103_d-1)		.....................................................................................................................................G.........................................................................................................................................................................................................................................................................…		.	.	.	.	.	.	.	.	.	.	.	.	.	.	.	.	.	.	.	.	.	.	.	.	.	.	.	.	.	.	.	.	.	.	.	.	.	.	.	.
				d35		Pl_08_D1 (5103_d35)		................................................................................................................................D..................EK..........................................................................................................................................................................................................................................................…		.	.	.	.	.	.	.	.	.	.	.	.	.	.	.	.	.	.	.	.	.	.	.	.	.	.	.	.	.	.	.	.	.	.	.	.	.	.	.	.
				d56		Pl_12_C5 (5103_d56)		.......................................................................................................................R.............G.........................................................................................................................................................................................................................................................................…		.	.	.	.	.	.	.	.	.	.	.	.	.	.	.	.	.	.	.	.	.	.	.	.	.	.	.	.	.	.	.	.	.	.	.	.	.	.	.	.
						Pl_12_C6 (5103_d56)		...............................................................................................................................................................................................................................................................................................................................................................................................................…		.	.	.	.	.	.	.	.	.	.	.	.	.	.	.	.	.	.	.	.	.	.	.	.	.	.	.	.	.	.	.	.	.	.	.	.	.	.	.	.
		5106		d-2		Pl_15_F5 (5106_d-2)		...............................................................................................................................................................................................................................................................................................................................................................................................................…		.	.	.	.	.	.	.	.	.	.	.	.	.	.	.	.	.	.	.	.	.	.	.	.	.	.	.	.	.	.	.	.	.	.	.	.	.	.	.	.
						Pl_15_F3 (5106_d-2)		...............................................................................................................................................................................................................................................................................................................................................................................................................…		.	.	.	.	.	.	.	.	.	.	.	.	.	.	.	.	.	.	.	.	.	.	.	.	.	.	.	.	.	.	.	.	.	.	.	.	.	.	.	.
						Pl_15_E1 (5106_d-2)		.......................................................................................................................................................................................................................................................................................................................................................................P.......................................…		.	.	.	.	.	.	.	.	.	.	.	.	.	.	.	.	.	.	.	.	.	.	.	.	.	.	.	.	.	.	.	.	.	.	.	.	.	.	.	.
						Pl_04_G8 (5106_d-2)		...............................................................................................................................................................................................................................................................................................................................................................................................................…		.	.	.	.	.	.	.	.	.	.	.	.	.	.	.	.	.	.	.	.	.	.	.	.	.	.	.	.	.	.	.	.	.	.	.	.	.	.	.	.
007 Treatment Group
		Env res. rel. to HXB2								1	2	3	4	5	5a	5b	5c	6	7	8	9	10	11	12	13	14	19	20	21	22	23	24	25	26	27	28	29	30	31	32	33	34	35	36	37	38	39	40	41
		Env res. ADA								1	2	3	4	5	6	7	8	9	10	11	12	13	14	15	16	17	18	19	20	21	22	23	24	25	26	27	28	29	30	31	32	33	34	35	36	37	38	39	40
Group		Mouse ID		Day		Full Seq Name		Full Seq (aa)		M	K	V	K	G	I	R	K	N	Y	Q	H	L	W	K	W	G	I	M	L	L	G	M	L	M	I	C	S	A	V	E	N	L	W	V	T	V	Y	Y	G
007		5022		d-2		Pl_01_G3n (5022_d-2)		...............................................................................................................................................................................................................................................................................................................................................................................................................…		.	.	.	.	.	.	.	.	.	.	.	.	.	.	.	.	.	.	.	.	.	.	.	.	.	.	.	.	.	.	.	.	.	.	.	.	.	.	.	.
						Pl_01_G1 (5022_d-2)		...............................................................................................................................................................................................................................................................................................................................................................................................................…		.	.	.	.	.	.	.	.	.	.	.	.	.	.	.	.	.	.	.	.	.	.	.	.	.	.	.	.	.	.	.	.	.	.	.	.	.	.	.	.
				d35		Pl_14_A8 (5022_d35)		...........................................................................................................................................................................................................................................................................................................................G...................................................................................…		.	.	.	.	.	.	.	.	.	.	.	.	.	.	.	.	.	.	.	.	.	.	.	.	.	.	.	.	.	.	.	.	.	.	.	.	.	.	.	.
						Pl_14_B12 (5022_d35)		................................................................................................................................................E..........................................................................................................................................................................K...................................................................................…		.	.	.	.	.	.	.	.	.	.	.	.	.	.	.	.	.	.	.	.	.	.	.	.	.	.	.	.	.	.	.	.	.	.	.	.	.	.	.	.
						Pl_14_B9 (5022_d35)		........................................................................................................G.......................................E..........................................................................................................................................................................K....................................................Y..............................…		.	.	.	.	.	.	.	.	.	.	.	.	.	.	.	.	.	.	.	.	.	.	.	.	.	.	.	.	.	.	.	.	.	.	.	.	.	.	.	.
				d56		Pl_10_D10 (5022_d56)		.............................................................................................................................................N..E..........................................................................................................................................................................K............N........................V.............................................…		.	.	.	.	.	.	.	.	.	.	.	.	.	.	.	.	.	.	.	.	.	.	.	.	.	.	.	.	.	.	.	.	.	.	.	.	.	.	.	.
		5062		d-2		Pl_17_B7 (5062_d-2)		...............................................................................................................................................................................................................................................................................................................................................................................................................…		.	.	.	.	.	.	.	.	.	.	.	.	.	.	.	.	.	.	.	.	.	.	.	.	.	.	.	.	.	.	.	.	.	.	.	.	.	.	.	.
						Pl_17_B4 (5062_d-2)		...............................................................................................................................................................................................................................................................................................................Q...............................................................................................…		.	.	.	.	.	.	.	.	.	.	.	.	.	.	.	.	.	.	.	.	.	.	.	.	.	.	.	.	.	.	.	.	.	.	.	.	.	.	.	.
				d35		Pl_07_E9 (5062_d35)		..........................................................................................................................................................................................................................................................................................................I....................................................................................................…		.	.	.	.	.	.	.	.	.	.	.	.	.	.	.	.	.	.	.	.	.	.	.	.	.	.	.	.	.	.	.	.	.	.	.	.	.	.	.	.
						Pl_07_E8 (5062_d35)		............................................................................................................................................---................................................................................................................................................................................................................................................................…		.	.	.	.	.	.	.	.	.	.	.	.	.	.	.	.	.	.	.	.	.	.	.	.	.	.	.	.	.	.	.	.	.	.	.	.	.	.	.	.
				d56		Pl_11_E7 (5062_d56)		.......................................................................................................................................................................................................................................................................................................H.......................................................................................................…		.	.	.	.	.	.	.	.	.	.	.	.	.	.	.	.	.	.	.	.	.	.	.	.	.	.	.	.	.	.	.	.	.	.	.	.	.	.	.	.
						Pl_11_E9 (5062_d56)		..........................................................................................................................................................................................................................................................................................................I.............................N......................................................................…		.	.	.	.	.	.	.	.	.	.	.	.	.	.	.	.	.	.	.	.	.	.	.	.	.	.	.	.	.	.	.	.	.	.	.	.	.	.	.	.
						Pl_11_E12 (5062_d56)		..........................................................................................................................................................................................................................................................................................................I.............................N......................................................................…		.	.	.	.	.	.	.	.	.	.	.	.	.	.	.	.	.	.	.	.	.	.	.	.	.	.	.	.	.	.	.	.	.	.	.	.	.	.	.	.
		5068		d-2		Pl_03_H9 (5068_d-2)		...................................................................................................................................................................................................................................................................................................................................................................L..........................A................…		.	.	.	.	.	.	.	.	.	.	.	.	.	.	.	.	.	.	.	.	.	.	.	.	.	.	.	.	.	.	.	.	.	.	.	.	.	.	.	.
				d35		Pl_08_A5 (5068_d35)		......................................................................................................................................................................................N........................................................................................................................................................................................................................…		.	.	.	.	.	.	.	.	.	.	.	.	.	.	.	.	.	.	.	.	.	.	.	.	.	.	.	.	.	.	.	.	.	.	.	.	.	.	.	.
						Pl_07_H5 (5068_d35)		..........................................................................................................................................................................................F....................................................................................................................................................................................................................…		.	.	.	.	.	.	.	.	.	.	.	.	.	.	.	.	.	.	.	.	.	.	.	.	.	.	.	.	.	.	.	.	.	.	.	.	.	.	.	.
						Pl_08_B4 (5068_d35)		................................................................................................................................................E.....................................................................................................................................................................L....G...................A....................T.P.......................A................…		.	.	.	.	.	.	.	.	.	.	.	.	.	.	.	.	.	.	.	.	.	.	.	.	.	.	.	.	.	.	.	.	.	.	.	.	.	.	.	.
						Pl_08_A6 (5068_d35)		................................................................................................................................................E.....................................................................................................................................................................L....G...................A....................T.P.......................A................…		.	.	.	.	.	.	.	.	.	.	.	.	.	.	.	.	.	.	.	.	.	.	.	.	.	.	.	.	.	.	.	.	.	.	.	.	.	.	.	.
						Pl_08_B3 (5068_d35)		................................................................................................................................................E..........................................................................................................................................................................G....................................................Y.............A................…		.	.	.	.	.	.	.	.	.	.	.	.	.	.	.	.	.	.	.	.	.	.	.	.	.	.	.	.	.	.	.	.	.	.	.	.	.	.	.	.
				d56		Pl_18_F6 (5068_d56)		................................................................................................................................................E.....................................................................................................................................................................L....G..........H........A....................T.P.......................A................…		.	.	.	.	.	.	.	.	.	.	.	.	.	.	.	.	.	.	.	.	.	.	.	.	.	.	.	.	.	.	.	.	.	.	.	.	.	.	.	.
						Pl_18_E6 (5068_d56)		................................................................................................................................................E.....................................................................................................................................................................L....G..........T........A....................T.P.......................A................…		.	.	.	.	.	.	.	.	.	.	.	.	.	.	.	.	.	.	.	.	.	.	.	.	.	.	.	.	.	.	.	.	.	.	.	.	.	.	.	.
		5105		d-2		Pl_15_D4 (5105_d-2)		...............................................................................................................................................................................................................................................................................................................................................................................................................…		.	.	.	.	.	.	.	.	.	.	.	.	.	.	.	.	.	.	.	.	.	.	.	.	.	.	.	.	.	.	.	.	.	.	.	.	.	.	.	.
						Pl_15_D12 (5105_d-2)		...................................................................................................E...........................................................................................................................................................................................................................................................................................................…		.	.	.	.	.	.	.	.	.	.	.	.	.	.	.	.	.	.	.	.	.	.	.	.	.	.	.	.	.	.	.	.	.	.	.	.	.	.	.	.
						Pl_15_C1 (5105_d-2)		..........................................................................................................................................................................................................................................................M....................................................................................................................................................…		.	.	.	.	.	.	.	.	.	.	.	.	.	.	.	.	.	.	.	.	.	.	.	.	.	.	.	.	.	.	.	.	.	.	.	.	.	.	.	.
						Pl_04_F5 (5105_d-2)		...............................................................................................................................................................................................................................................................................................................................................................................................................…		.	.	.	.	.	.	.	.	.	.	.	.	.	.	.	.	.	.	.	.	.	.	.	.	.	.	.	.	.	.	.	.	.	.	.	.	.	.	.	.
						Pl_04_F7 (5105_d-2)		............................................................................................................................................................................................................................................................................................................................................................R..................................................…		.	.	.	.	.	.	.	.	.	.	.	.	.	.	.	.	.	.	.	.	.	.	.	.	.	.	.	.	.	.	.	.	.	.	.	.	.	.	.	.
				d35		Pl_08_E8 (5105_d35)		........................I.................................................................................................................................................................................................................................M................................................................-...................................................................................…		.	.	.	.	.	.	.	.	.	.	.	.	.	.	.	.	.	.	.	.	.	.	.	.	I	.	.	.	.	.	.	.	.	.	.	.	.	.	.	.
						Pl_08_E1 (5105_d35)		................................................................................................................................................E.........................................................................................................M................................................................-...................................................................................…		.	.	.	.	.	.	.	.	.	.	.	.	.	.	.	.	.	.	.	.	.	.	.	.	.	.	.	.	.	.	.	.	.	.	.	.	.	.	.	.
						Pl_08_E7 (5105_d35)		.............................................................................................................................................I..E..........................................................................................................................................................................G...................................................................................…		.	.	.	.	.	.	.	.	.	.	.	.	.	.	.	.	.	.	.	.	.	.	.	.	.	.	.	.	.	.	.	.	.	.	.	.	.	.	.	.
				d56		Pl_12_F1 (5105_d56)		..........................................................................................................................................................................................................................................................M...............................................I...........................H........................................................................…		.	.	.	.	.	.	.	.	.	.	.	.	.	.	.	.	.	.	.	.	.	.	.	.	.	.	.	.	.	.	.	.	.	.	.	.	.	.	.	.
						Pl_12_F11 (5105_d56)		..........................................................................................................................................................................................................................................................M...............................................I.............................N......................................................................…		.	.	.	.	.	.	.	.	.	.	.	.	.	.	.	.	.	.	.	.	.	.	.	.	.	.	.	.	.	.	.	.	.	.	.	.	.	.	.	.
						Pl_12_F8 (5105_d56)		..........................................................................................................................................................................................................................................................M...............................................I.............................N.............................P........................................…		.	.	.	.	.	.	.	.	.	.	.	.	.	.	.	.	.	.	.	.	.	.	.	.	.	.	.	.	.	.	.	.	.	.	.	.	.	.	.	.
						Pl_12_F6 (5105_d56)		..........................................................................................................................................................................................................................................................M...............................................I.............................N.............................P........................................…		.	.	.	.	.	.	.	.	.	.	.	.	.	.	.	.	.	.	.	.	.	.	.	.	.	.	.	.	.	.	.	.	.	.	.	.	.	.	.	.
10-1074 Treatment Group
		Env res. rel. to HXB2								1	2	3	4	5	5a	5b	5c	6	7	8	9	10	11	12	13	14	19	20	21	22	23	24	25	26	27	28	29	30	31	32	33	34	35	36	37	38	39	40	41
		Env res. ADA								1	2	3	4	5	6	7	8	9	10	11	12	13	14	15	16	17	18	19	20	21	22	23	24	25	26	27	28	29	30	31	32	33	34	35	36	37	38	39	40
Group		Mouse ID		Day		Full Seq Name		Full Seq (aa)		M	K	V	K	G	I	R	K	N	Y	Q	H	L	W	K	W	G	I	M	L	L	G	M	L	M	I	C	S	A	V	E	N	L	W	V	T	V	Y	Y	G
10-1074		5018		d-2		Pl_01_C8 (5018_d-2)		.................................................................................................................................Y............................................................................................................................................................................................................S................................................................…		.	.	.	.	.	.	.	.	.	.	.	.	.	.	.	.	.	.	.	.	.	.	.	.	.	.	.	.	.	.	.	.	.	.	.	.	.	.	.	.
						Pl_01_C10 (5018_d-2)		...............................................................................................................................................................................................................................................................................................................................................................................................................…		.	.	.	.	.	.	.	.	.	.	.	.	.	.	.	.	.	.	.	.	.	.	.	.	.	.	.	.	.	.	.	.	.	.	.	.	.	.	.	.
						Pl_01_C3 (5018_d-2)		...............................................................................................................................................................................................................................................................................................................................................................................................................…		.	.	.	.	.	.	.	.	.	.	.	.	.	.	.	.	.	.	.	.	.	.	.	.	.	.	.	.	.	.	.	.	.	.	.	.	.	.	.	.
				d35		Pl_06_B10 (5018_d35)		........................................................................................................................................................................................................................................................................................................................................N......................................................................…		.	.	.	.	.	.	.	.	.	.	.	.	.	.	.	.	.	.	.	.	.	.	.	.	.	.	.	.	.	.	.	.	.	.	.	.	.	.	.	.
						Pl_06_A7 (5018_d35)		..........................S.............................................................................................................................................................................................................................................................................................................N......................................................................…		.	.	.	.	.	.	.	.	.	.	.	.	.	.	.	.	.	.	.	.	.	.	.	.	.	.	S	.	.	.	.	.	.	.	.	.	.	.	.	.
				d56		Pl_10_B9 (5018_d56)		...........................................................................................................................................................................................................................................................................................................................K........Y...N......................................................................…		.	.	.	.	.	.	.	.	.	.	.	.	.	.	.	.	.	.	.	.	.	.	.	.	.	.	.	.	.	.	.	.	.	.	.	.	.	.	.	.
		5031		d-2		Pl_13_E11 (5031_d-2)		...............................................................................................................................................................................................................................................................................................................................................................................................................…		.	.	.	.	.	.	.	.	.	.	.	.	.	.	.	.	.	.	.	.	.	.	.	.	.	.	.	.	.	.	.	.	.	.	.	.	.	.	.	.
				d35		Pl_17_G6 (5031_d35)		................................................................................................................................................................................................................................................................................................K.......................................N........K.............................................................…		.	.	.	.	.	.	.	.	.	.	.	.	.	.	.	.	.	.	.	.	.	.	.	.	.	.	.	.	.	.	.	.	.	.	.	.	.	.	.	.
		5048		d-2		Pl_02_F10 (5048_d-2)		...............................................................................................................................................................................................................................................................................................................................................................................................................…		.	.	.	.	.	.	.	.	.	.	.	.	.	.	.	.	.	.	.	.	.	.	.	.	.	.	.	.	.	.	.	.	.	.	.	.	.	.	.	.
				d35		Pl_14_D6 (5048_d35)		..........................................................................................................................................................................................................................................................M...........................................................................S........................................................................…		.	.	.	.	.	.	.	.	.	.	.	.	.	.	.	.	.	.	.	.	.	.	.	.	.	.	.	.	.	.	.	.	.	.	.	.	.	.	.	.
						Pl_14_D3 (5048_d35)		..........................................................................................................................................................................................................................................................M...........................................................................S........................................................................…		.	.	.	.	.	.	.	.	.	.	.	.	.	.	.	.	.	.	.	.	.	.	.	.	.	.	.	.	.	.	.	.	.	.	.	.	.	.	.	.
						Pl_14_C5 (5048_d35)		..........................................................................................................................................................................................................................................................M...........................................................................S....................................................Y...................…		.	.	.	.	.	.	.	.	.	.	.	.	.	.	.	.	.	.	.	.	.	.	.	.	.	.	.	.	.	.	.	.	.	.	.	.	.	.	.	.
				d56		Pl_16_F10 (5048_d56)		.......................................................................................................................................D..................................................................................................................M................................................................K..........S........................................................................…		.	.	.	.	.	.	.	.	.	.	.	.	.	.	.	.	.	.	.	.	.	.	.	.	.	.	.	.	.	.	.	.	.	.	.	.	.	.	.	.
						Pl_16_F3 (5048_d56)		..........................................................................................................................................................................................................................................................M...............................................I...........................S........................................................................…		.	.	.	.	.	.	.	.	.	.	.	.	.	.	.	.	.	.	.	.	.	.	.	.	.	.	.	.	.	.	.	.	.	.	.	.	.	.	.	.
						Pl_11_A2 (5048_d56)		..................................................................................................K..............................--.......................................................................................................................M...............................................I...........................S................................A.......................................…		.	.	.	.	.	.	.	.	.	.	.	.	.	.	.	.	.	.	.	.	.	.	.	.	.	.	.	.	.	.	.	.	.	.	.	.	.	.	.	.
		5107		d-2		Pl_05_B8 (5107_d-2)		...............................................................................................................................................................................................................................................................................................................................................................................................................…		.	.	.	.	.	.	.	.	.	.	.	.	.	.	.	.	.	.	.	.	.	.	.	.	.	.	.	.	.	.	.	.	.	.	.	.	.	.	.	.
						Pl_05_B6 (5107_d-2)		...............................................................................................................................................................................................................................................................................................................................................................................................................…		.	.	.	.	.	.	.	.	.	.	.	.	.	.	.	.	.	.	.	.	.	.	.	.	.	.	.	.	.	.	.	.	.	.	.	.	.	.	.	.
						Pl_05_A9 (5107_d-2)		...............................................................................................................................................................................................................................................................................................................................................................................................................…		.	.	.	.	.	.	.	.	.	.	.	.	.	.	.	.	.	.	.	.	.	.	.	.	.	.	.	.	.	.	.	.	.	.	.	.	.	.	.	.
						Pl_05_B10 (5107_d-2)		..................................................................................................................................A.......................................................................................................................M....................................................................................................................................................…		.	.	.	.	.	.	.	.	.	.	.	.	.	.	.	.	.	.	.	.	.	.	.	.	.	.	.	.	.	.	.	.	.	.	.	.	.	.	.	.
						Pl_05_B5 (5107_d-2)		..........................................................................................................................................................................................................................................................M....................................................................................................................................................…		.	.	.	.	.	.	.	.	.	.	.	.	.	.	.	.	.	.	.	.	.	.	.	.	.	.	.	.	.	.	.	.	.	.	.	.	.	.	.	.
				d35		Pl_09_B4 (5107_d35)		..........................................................................................................................................................................................................................................................M.............................................................................N......................................................................…		.	.	.	.	.	.	.	.	.	.	.	.	.	.	.	.	.	.	.	.	.	.	.	.	.	.	.	.	.	.	.	.	.	.	.	.	.	.	.	.
						Pl_09_A6 (5107_d35)		..........................................................................................................................................................................................................................................................M.............................................................................N......................................................................…		.	.	.	.	.	.	.	.	.	.	.	.	.	.	.	.	.	.	.	.	.	.	.	.	.	.	.	.	.	.	.	.	.	.	.	.	.	.	.	.
						Pl_09_A4 (5107_d35)		..........................................................................................................................................................................................................................................................M.............................................................................N......................................................................…		.	.	.	.	.	.	.	.	.	.	.	.	.	.	.	.	.	.	.	.	.	.	.	.	.	.	.	.	.	.	.	.	.	.	.	.	.	.	.	.
						Pl_09_A5 (5107_d35)		..........................................................................................................................................................................................................................................................M.............................................................................N......................................................................…		.	.	.	.	.	.	.	.	.	.	.	.	.	.	.	.	.	.	.	.	.	.	.	.	.	.	.	.	.	.	.	.	.	.	.	.	.	.	.	.
[truncated: 813 more columns]

[truncated: 1 more sheets: Sup. Table 11]
